# Supplementary material for: Molecular and metabolomic changes in the proximal colon of pigs infected with Trichuris suis
Source: Sci Rep. 2020 Jul 30;10:12853. doi: 10.1038/s41598-020-69462-5 (PMC7393168; doi:10.1038/s41598-020-69462-5)
Supplement: Supplementary file 2 — Supplementary information 2. [file 41598_2020_69462_MOESM2_ESM.xls]

## Sheet: CLN
Supplemental Table S2. Changes in gene expression by RT-PCR in tissues obtained from pig infected with high and low adult Trichuris suis worm burden
CLN	RPL32 Adj
	Low vs Control (DDCT)	Fold	Significance			High vs Control (DDCT)	Fold	Significance			High vs Low (DDCT)	Fold	Significance
IGHE	3.1	8.8	< 0.05		IGHE	5.6	48	< 0.005		ARG1	3.2	9.2	< 0.005
IGHG1	2.1	4.4			IGHG1	2.9	7.3	< 0.05		IGHE	2.4	5.5
IL4R	1.6	3	< 0.05		IGHG	2.3	5	< 0.05		TFF2	1.8	3.5
IGHG	1.3	2.5			BCL6	1.8	3.4			CLCA1	1.5	2.9	< 0.01
BDKRB2	1.2	2.3			MUC2	1.5	2.8			MUC2	1.3	2.5
IGHG4	1.1	2.2			CD19	1.1	2.2			IL8R1	1.3	2.4	< 0.05
IL10	0.9	1.8			MUC3	1	2	< 0.05		MUC3	1.1	2.2	< 0.05
IL4	0.8	1.7			SOCS2	0.8	1.8			MUC5AC	1.1	2.1
BCL6	0.7	1.6			TNF	0.8	1.7			BCL6	1.1	2.1
IL4A	0.7	1.6			IL10	0.8	1.7			CMA1	1	2
TNF	0.5	1.5			IL4	0.8	1.7			IGHG	1	2
CD19	0.6	1.5			IL12A	0.6	1.6			MAPK14	0.8	1.7
NOS2	0.6	1.5			JUNB	0.7	1.6			CARD15	0.8	1.7	< 0.05
IL12A	0.4	1.4			IL23	0.7	1.6			IGHG1	0.7	1.7
STAT6	0.4	1.4			IGHG4	0.7	1.6			CYSLTR1	0.7	1.7	< 0.005
IFNG	0.4	1.4			CYSLTR1	0.7	1.6	< 0.005		IL13RSS	0.7	1.7	< 0.005
TGFB1	0.5	1.4			CD86	0.6	1.5			IL13RA2	0.7	1.7
IGHM	0.5	1.4			TGFB1	0.6	1.5			CD86	0.7	1.6
IL23	0.3	1.3			IGHM	0.6	1.5			MCP1	0.7	1.6
HPRT	0.3	1.3			STAT6	0.4	1.4			TMED1	0.7	1.6
JUNB	0.3	1.3			ZNF144	0.5	1.4			PTGS2	0.6	1.5
TPSB2	0.4	1.3			IL5	0.5	1.4			CD40	0.6	1.5
SOCS1	0.4	1.3			IL4A	0.5	1.4			CD19	0.6	1.5
SOCS2	0.4	1.3			HPRT	0.5	1.4			IL5	0.6	1.5
TRAF3IP1	0.4	1.3			SOCS1	0.5	1.4			CD14	0.5	1.4
TNFRSF4	0.4	1.3			CCR7	0.4	1.3			TNFSF8	0.5	1.4	< 0.05
IGJ	0.2	1.2			MYDGF	0.4	1.3			RUNX1	0.5	1.4
SOCS3	0.3	1.2			TMED1	0.4	1.3			CSF2	0.4	1.4
JAK1	0.1	1.1			CD40L	0.2	1.2			CD80	0.4	1.4
IL18	0.1	1.1			TNFRSF4	0.2	1.2			MAF	0.4	1.4
JAK3	0.1	1.1			CD40	0.2	1.2			MYDGF	0.4	1.4
ZNF144	0.1	1.1			JAK3	0.2	1.2			PHF11	0.4	1.3	< 0.05
MUC2	0.2	1.1			PTGS2	0.3	1.2			SOCS2	0.4	1.3
IGHA1	0.2	1.1			IGJ	0.3	1.2			CD40L	0.4	1.3
CCR7	0	1			SOCS3	0.3	1.2			STAT4	0.4	1.3
IL12B	0	1			CD80	0.3	1.2			ZNF144	0.4	1.3
FCER1A	0	1			ICOS	0.1	1.1			CCR7	0.4	1.3
CYSLTR1	-0.1	-1			TNFSF4	0.1	1.1			IL23	0.3	1.3
CTLA4	-0.1	-1			IL13RA2	0.1	1.1			ICOS	0.3	1.3	< 0.05
MYDGF	-0.1	-1			HNMT	0.1	1.1			IL-6	0.3	1.2
CCR4	0	-1			FCER1A	0.1	1.1			F2RL1	0.3	1.2
UBI	0	-1			IL8R2	0.1	1.1			JUNB	0.3	1.2
IL13RA2	0	-1			IL8R1	0.2	1.1			IL13	0.3	1.2
TMED1	0	-1			IL18	0.2	1.1			IL8R2	0.3	1.2
CD80	-0.2	-1.1			GATA3	0	1			ID2	0.3	1.2
CD28	-0.2	-1.1			IL-6	0	1			HNMT	0.2	1.2
MUC3	-0.2	-1.1			IL13RA1	0	1			TNF	0.2	1.2
HNMT	-0.2	-1.1			RUNX1	0	1			CHIA	0.2	1.2
INDO	-0.1	-1.1			CARD15	0	1			TBX21	0.2	1.2
CD86	-0.1	-1.1			IL4RSS	0	1			IL4R SS	0.2	1.2
TNFSF4	-0.1	-1.1			MCP2	0	1			IL13RA1	0.2	1.2
MCP2	-0.1	-1.1			CTLA4	0	1			IL12A	0.2	1.2
IL5	-0.1	-1.1			MYD88	-0.1	-1			TNFSF4	0.2	1.1
MYD88	-0.1	-1.1			MAPK14	0	-1			HPRT	0.2	1.1
CCR3	-0.1	-1.1			CD4	0	-1			TGFB1	0.1	1.1
GATA3	-0.1	-1.1			TRAF3IP1	0	-1			JAK3	0.1	1.1
CD4	-0.1	-1.1			MUC5AC	-0.2	-1.1			IGHM	0.1	1.1
HDC	-0.3	-1.2			JAK1	-0.2	-1.1			MCP2	0.1	1.1
CD3e	-0.3	-1.2			CCR4	-0.1	-1.1			TYK2	0.1	1.1
IL18RA1	-0.3	-1.2			TPSB2	-0.1	-1.1			LTC4S	0.1	1.1
IL13RA1	-0.2	-1.2			NOS2	-0.1	-1.1			SOCS1	0.1	1.1
TLR4	-0.2	-1.2			CCR3	-0.1	-1.1			IL18	0.1	1.1
IL4RSS	-0.2	-1.2			IFNG	-0.1	-1.1			FCER1A	0.1	1.1
CD40L	-0.2	-1.2			TCRa	-0.3	-1.2			CTLA4	0.1	1.1
IL8R2	-0.4	-1.3			CMA1	-0.3	-1.2			TCRa	0.1	1.1
TCRa	-0.4	-1.3			PHF11	-0.3	-1.2			IGJ	0.1	1
PTGS2	-0.4	-1.3			TFF2	-0.3	-1.2			PIGR	0	1
CD40	-0.4	-1.3			TYK2	-0.2	-1.2			GATA3	0	1
TYK2	-0.4	-1.3			CD3e	-0.2	-1.2			SOCS3	0	1
IL-6	-0.4	-1.3			TNFSF8	-0.2	-1.2			CD4	0	1
ICOS	-0.3	-1.3			INDO	-0.2	-1.2			MYD88	0	1
CYSLTR2	-0.5	-1.4			IL4R new R	-0.4	-1.3			CD3e	0	1
STAT4	-0.6	-1.5			CHIA	-0.4	-1.3			STAT6	0	1
TBX21	-0.6	-1.5	< 0.05		F2RL1	-0.4	-1.3			IL4	0	1
RANTES	-0.6	-1.5			CD28	-0.4	-1.3	< 0.05		IL4A	-0.2	0.9
RUNX1	-0.5	-1.5			PIGR	-0.7	-1.3			CCR3	0	-1
PHF11	-0.7	-1.6	< 0.01		STAT4	-0.2	-1.3			RANTES	0	-1
F2RL1	-0.7	-1.6			ID2	-0.4	-1.3			CD8A	-0.1	-1
TRG@	-0.7	-1.6			TBX21	-0.4	-1.3			INDO	-0.1	-1.1
TNFSF8	-0.7	-1.6	< 0.01		CLCA1	-0.3	-1.3			CCR4	-0.1	-1.1
ID2	-0.6	-1.6			BDKRB2	-0.3	-1.3			CYSLTR2	-0.2	-1.1
CHIA	-0.6	-1.6			IL13RSS	-0.3	-1.3			TNFRSF4	-0.2	-1.2
MAPK14	-0.8	-1.7			MCP1	-0.5	-1.4			CD28	-0.2	-1.2
PIGR	-0.8	-1.7			IL18RA1	-0.5	-1.4			IL18RA1	-0.2	-1.2
CD14	-0.8	-1.7	< 0.005		CSF2	-0.6	-1.5			TXK	-0.3	-1.3
CARD15	-0.7	-1.7	< 0.05		CYSLTR2	-0.6	-1.5	< 0.05		TLR4	-0.3	-1.3
CD8A	-1	-1.9	< 0.05		RANTES	-0.6	-1.5			IL12B	-0.7	-1.3
CSF2	-1	-2			UBI	-0.6	-1.5			JAK1	-0.2	-1.3
LTC4S	-1	-2			TLR4	-0.6	-1.5	< 0.05		IGHA1	-1.1	-1.3
IL13	-1	-2			IL13	-0.7	-1.6			TPSB2	-0.5	-1.3
TXK	-1.1	-2.1	< 0.05		IL12B	-0.7	-1.6			IFNG	-0.5	-1.3
IL13R SS	-1.1	-2.1	< 0.0001		CD14	-0.6	-1.6	< 0.05		IL10	-0.1	-1.3
IL8R1	-1.1	-2.2	< 0.05		MAF	-0.8	-1.7			TRAF3IP1	-0.4	-1.3
MAF	-1.2	-2.3			IGHA1	-0.9	-1.8			IGHG4	-0.4	-1.3
FOXP3	-1.2	-2.3			LTC4S	-0.9	-1.9			FOXP3	-0.4	-1.4
MCP1	-1.2	-2.3	< 0.05		HDC	-1	-2	< 0.01		TRG@	-0.5	-1.4
MUC5AC	-1.3	-2.4	< 0.05		CD8A	-1	-2	< 0.05		UBI	-0.5	-1.5
CMA1	-1.3	-2.5	< 0.05		TRG@	-1.2	-2.3			NOS2	-0.7	-1.6
CLCA1	-1.9	-3.7	< 0.005		ARG1	-1.3	-2.5	< 0.05		HDC	-0.8	-1.7	< 0.05
TFF2	-2.1	-4.2			TXK	-1.4	-2.7	< 0.005		BDKRB2	-1.6	-2.9
ARG1	-4.5	-23.2	< 0.0001		FOXP3	-1.7	-3.1	< 0.05		IL4R	-2	-4	< 0.05

## Sheet: PCM
Supplemental Table S2. Changes in gene expression by RT-PCR in tissues obtained from pig infected with high and low adult Trichuris suis worm burden
PCM	RPL32 Adj
	Low vs Control (DDCT)	Fold	Significance			High vs Control (DDCT)	Fold	Significance			High vs Low (DDCT)	Fold	Significance
IGHE	5.372	41.4127	< 0.0001		MUC5AC	6.632	99.1816	< 0.01		MUC3	2.133	4.38629
IGHG1.01	3.05	8.28212	< 0.005		ARG1	5.228	37.4787	< 0.05		TBX21	2.015	4.04181	< 0.005
IL13	3.04	8.22491	< 0.05		IGHE	3.622	12.3121	< 0.05		GATA3	1.9	3.73213	< 0.005
IGHG	2.2	4.59479	< 0.05		IGHG1.01	3.323	10.0074	< 0.001		IGHE	1.75	3.36359
LTC4S	1.882	3.68586	< 0.05		IL13	3.205	9.22149	< 0.01		CCL2	1.723	3.30122	< 0.01
CSF2	1.842	3.58507			CXCR2	2.833	7.12554	< 0.0001		IL10	1.538	2.90392	< 0.05
GATA3	1.817	3.52348	< 0.005		IL13Ra2	2.007	4.01946			IL12B	1.1	2.14355
IL13RA2	1.778	3.4295			PTGS2	1.973	3.92584	< 0.01		IL18R1	1.073	2.1038
CLCA1	1.717	3.28752	< 0.05		IgG	1.962	3.89602	< 0.05		CCL5	1.07	2.09943
SOCS3	1.432	2.69821	< 0.05		CLCA1	1.913	3.76591	< 0.05		LTC4S	1.053	2.07484
HDC	1.313	2.48458	< 0.05		CHIA	1.8	3.4822	< 0.0001		CYSLTR2	0.995	1.99308	< 0.0001
FCERA	1.193	2.28628	< 0.01		IL6	1.772	3.41527			CD86	0.99	1.98618	< 0.05
CHIA	1.193	2.28628	< 0.005		SOCS3	1.728	3.31268	< 0.05		CD3E	0.883	1.84421	< 0.05
CYSLTR2	1.19	2.28153	< 0.0001		CSF2	1.595	3.02095			IFNG	0.867	1.82387
IGHG4.01	1.105	2.15099			IGHG4.01	1.457	2.74537			CD40L	0.833	1.78139	< 0.005
MUC3	1.065	2.09217			IGJ	1.212	2.31659	< 0.05		HDC	0.782	1.71951
TBX21	1.02	2.02792			CD14	1.11	2.15846	< 0.01		PHF11	0.782	1.71951	< 0.05
NOS2	1.01	2.01391			MUC2	0.947	1.92786			CD4	0.773	1.70882
IGJ	1	2			CYSLTR1	0.863	1.81882	< 0.05		ID2	0.667	1.58777
MCP2	0.983	1.97657			JUNB	0.833	1.78139			TRG@	0.645	1.56374
JAK1	0.933	1.90924	< 0.05		LTC4S	0.828	1.77522			JAK3	0.64	1.55833
PTGS2	0.89	1.85318			TYK2	0.782	1.71951			CCR4	0.628	1.54542
ARG1	0.868	1.82513			CXCR1	0.753	1.68529			CD14	0.627	1.54435
ID2	0.81	1.75321			iNOS	0.752	1.68413			TNFSF4	0.62	1.53688	< 0.05
IL4	0.8	1.7411			FCERA	0.643	1.56157			CD8a	0.607	1.52309
IL13RA1SS	0.783	1.72071			CARD15	0.628	1.54542			CHIA	0.607	1.52309	< 0.05
MAPK14	0.782	1.71951			PIGR	0.623	1.54007			MAF	0.6	1.51572
CXCR2	0.767	1.70173			TPSB2	0.617	1.53368			RUNX1	0.597	1.51257
CCL2	0.725	1.6529			TFF2	0.595	1.51047			FCERA	0.55	1.46409
CYSLTR1	0.708	1.63354	< 0.05		MCP1	0.573	1.48761			JAK1	0.543	1.457
TYK2	0.673	1.59438			IL13RA1SS	0.57	1.48452			CD40	0.525	1.43893
TMED1	0.638	1.55617			HDC	0.532	1.44593			TCRa	0.52	1.43396
MAF	0.617	1.53368			SOCS2	0.5	1.41421			TNFA	0.495	1.40932
JUNB	0.58	1.49485			IL4	0.457	1.37268			HPRT	0.463	1.37841
CCR3	0.577	1.49174			TMED1	0.432	1.3491			ICOS	0.46	1.37554
MyD88	0.547	1.46104	< 0.05		TLR4	0.425	1.34257			SOCS1	0.458	1.37364
SOCS2	0.535	1.44894			JAK1	0.39	1.31039			STAT4	0.442	1.35849
MUC5AC	0.525	1.43893			IL5	0.377	1.29864			MAPK14	0.44	1.3566
HNMT	0.487	1.40153			MYD88	0.377	1.29864			CCR7	0.38	1.30134
CD14	0.483	1.39765			CCR3	0.367	1.28967			CXCR1	0.37	1.29235
IL-10	0.468	1.38319			HNMT	0.36	1.28343			IL4	0.343	1.26839
PIgR	0.458	1.37364			MAPK14	0.342	1.26751			CMA1	0.342	1.26751
CARD15	0.455	1.37078			IGHA1	0.283	1.21672			CD80	0.32	1.24833
TLR4	0.443	1.35943			IL4RSS	0.283	1.21672			ZNF144	0.318	1.2466
CCR4	0.438	1.35472			BDKRB2	0.242	1.18263			CTLA4	0.273	1.20832
SOCS1	0.422	1.33978			UBC	0.218	1.16312			NOS2	0.258	1.19582
RANTES	0.422	1.33978			CYSLTR2	0.195	1.14472			CSF2	0.247	1.18674
HPRT	0.407	1.32593			STAT6	0.148	1.10803			IGHG	0.238	1.17936
MUC2	0.397	1.31677			ID2	0.143	1.1042			IL13Ra1SS	0.213	1.1591
CD40	0.387	1.30767			IL13RA1	0.117	1.08448			CCR3	0.21	1.15669
CXCR1	0.383	1.30405			IL18	0.095	1.06807			TMED1	0.207	1.15429
CD86	0.382	1.30315			TRAF3IP1	0.078	1.05555			TNFSF8	0.205	1.15269
IL6	0.378	1.29954			F2RL1	0.057	1.0403			CLCA1	0.197	1.14631
TPSB2	0.362	1.28521			MYDGF	0.027	1.01889			MYD88	0.17	1.12506
RUNX1	0.35	1.27456			MAF	0.017	1.01185			CD19	0.162	1.11884
TRA@	0.337	1.26313			TNFSF8	-0.012	0.991717			IL13RA1	0.16	1.11729
TRG@	0.332	1.25876			CTLA4	-0.052	0.964598			CYSLTR1	0.155	1.11342
CD3E	0.327	1.2544			CCR7	-0.75	0.594604			CCL2	0.152	1.11111
CD40L	0.292	1.22434			SOCS1	-0.037	-1.02598			TGFB1	0.147	1.10726
IL13RA1	0.277	1.21167			HPRT	-0.062	-1.04391			MYDGF	0.132	1.09581
PHF11	0.273	1.20832			CD80	-0.073	-1.0519			BDKRB2	0.128	1.09278
CD80	0.247	1.18674			BCL6	-0.077	-1.05482			BCL6	0.127	1.09202
CTLA4	0.222	1.16635			GATA3	-0.09	-1.06437			HNMT	0.127	1.09202
TNFSF8	0.193	1.14314			TNFRSF4	-0.092	-1.06585			TRAF3IP1	0.08	1.05702
IL-4RSS	0.17	1.12506			IL4R	-0.128	-1.09278			SOCS2	0.035	1.02456
ICOS	0.163	1.11961			CD40	-0.138	-1.10038			TLR4	0.008	1.00556
MYDGF	0.158	1.11574			IGHM	-0.148	-1.10803			IGHM	0	1
TRAF3IP1	0.158	1.11574			TRA@	-0.183	-1.13524			F2RL1	-0.063	0.957271
IL5	0.132	1.09581			CCR4	-0.19	-1.14076			TYK2	-0.108	-1.07773
CD4	0.127	1.09202			ZNF144	-0.203	-1.15109			IL4RSS	-0.113	-1.08147
F2RL1	0.12	1.08673			RUNX1	-0.247	-1.18674			TNFRSF4	-0.125	-1.09051
ZNF144	0.115	1.08298			ICOS	-0.297	-1.22859			IL13	-0.165	-1.12117
BDKRB2	0.113	1.08147			TRG@	-0.313	-1.24229			PIGR	-0.165	-1.12117
IFNG	0.112	1.08073			CMA1	-0.333	-1.25963			STAT6	-0.167	-1.12272
BCL6	0.05	1.03526			IL12A	-0.485	-1.39959			CARD15	-0.173	-1.1274
IGHA1	0.013	1.00905			PHF11	-0.508	-1.42208			IGJ	-0.21	-1.15669
CD8A	0.013	1.00905			CD40L	-0.542	-1.45599	< 0.05		IL13RA2	-0.228	-1.17121
CMA1	0.008	1.00556			CD3E	-0.557	-1.47121			IL5	-0.245	-1.18509
UBC	-0.052	0.964598			TGFB1	-0.56	-1.47427			JUNB	-0.253	-1.19168
STAT6	-0.018	-1.01255			STAT4	-0.578	-1.49278			TPSB2	-0.255	-1.19334
STAT4	-0.137	-1.09962			CCL5	-0.585	-1.50004			IGHA1	-0.27	-1.20581
IgM	-0.148	-1.10803			CD8A	-0.593	-1.50838			UBC	-0.27	-1.20581
TNFSF4	-0.152	-1.11111			CD4	-0.607	-1.52309			IGHG1.01	-0.273	-1.20832
IL-12p40	-0.21	-1.15669			CD86	-0.608	-1.52414			SOCS3	-0.297	-1.22859
IL18	-0.21	-1.15669			CCL2	-0.74	-1.67018			IL18	-0.305	-1.23542
TNFRSF4	-0.217	-1.16231			FNG	-0.755	-1.68763			IGHG4.01	-0.352	-1.27633
JAK3	-0.228	-1.17121			TNFSF4	-0.772	-1.70764	< 0.01		IL4R	-0.352	-1.27633
TNF	-0.34	-1.26576			TNF	-0.835	-1.78386	< 0.05		MUC2	-0.55	-1.46409
IL18R1	-0.35	-1.27456			JAK3	-0.868	-1.82513			IL12A	-0.713	-1.63921
CCR7	-0.37	-1.29235			TBX21	-0.995	-1.99308			PTGS2	-1.083	-2.11844
TGFB1	-0.413	-1.33145			MUC3	-1.068	-2.09652			IL6	-1.393	-2.62624
IL4R	-0.48	-1.39474			IL10	-1.08	-2.11404			TFF2	-1.895	-3.71922	< 0.01
IL12A	-1.198	-2.29421			L12B	-1.312	-2.48285	< 0.05		CXCR2	-2.067	-4.19014	< 0.0005
TFF2	-1.3	-2.46229	< 0.05		IL18R1	-1.423	-2.68143	< 0.05		ARG1	-4.36	-20.5348	< 0.005
CD19	-1.788	-3.45336			CD19	-1.95	-3.86375			MUC5AC	-6.107	-68.9271	< 0.01

## Sheet: DCM
Supplemental Table S2. Changes in gene expression by RT-PCR in tissues obtained from pig infected with high and low adult Trichuris suis worm burden
DCM
	Low vs Control (DCT)	Fold	Significance			High vs Control (DCT)	Fold	Significance			High vs Low (DCT)	Fold	Significance
IGHE	4.377	20.7782	< 0.05		IL13	2.62	6.1475			IGHE	-2.505	5.67649
IL4R	2.093	4.26634			IGHG1	2.303	4.93483	< 0.01		PTGS2	1.395	2.62989
IGHG1	1.888	3.70122	< 0.05		SOCS3	2.102	4.29304			CCR7	1.098	2.14058
IL13RA2	1.793	3.46535	< 0.05		MUC5AC	1.92	3.78423			CMA1	0.978	1.96973	< 0.05
IGHG	1.738	3.33572	< 0.005		IL13RA2	1.898	3.72696	< 0.05		GATA3	-0.963	1.94936	< 0.05
SOCS3	1.645	3.12748			IGHG	1.895	3.71922	< 0.01		TYK2	0.953	1.93589
CHIA	1.542	2.91198	< 0.005		IGHE	1.872	3.6604			TFF2	0.952	1.93455
CLCA1	1.493	2.81474	< 0.05		IL-6	1.8	3.4822			MUC2	0.742	1.67249
GATA3	1.398	2.63536	< 0.01		IL4R	1.727	3.31039			CD14	0.713	1.63921
MUC5AC	1.222	2.3327			ARG1	1.655	3.14923			CHIA	-0.712	1.63807	< 0.05
CD80	1.1636	2.24016			CLCA1	1.43	2.69447	< 0.05		TGFB1	-0.662	1.58227
JAK3	1.142	2.20687	< 0.05		PTGS2	1.408	2.65369			IGHA1	-0.595	1.51047
IL13	1.117	2.16895			TFF2	1.403	2.64451			JAK3	-0.462	1.37745
TGFB1	1.08	2.11404			CD80	1.313	2.48458			IGHM	-0.457	1.37268
IGHG4	1.007	2.00973			BCL6	1.282	2.43176			TMED1	-0.448	1.36415
IL-6	1.002	2.00277			CD14	1.16	2.23457	< 0.05		JUNB	-0.422	1.33978
BCL6	0.97	1.95884			FCER1A	0.983	1.97657	< 0.005		IL4R	0.367	1.28967
MAPK14	0.933	1.90924			CXCR2	0.97	1.95884			TPSB2	-0.358	1.28165
MYDGF	0.917	1.88818	< 0.01		IL4	0.962	1.94801			PIGR	-0.338	1.264
JUNB	0.868	1.82513			ZNF144	0.957	1.94127	< 0.05		CD8a	0.33	1.25701
JAK1	0.843	1.79378	< 0.05		JAK1	0.93	1.90528	< 0.05		IL12A	-0.322	1.25006
FCER1A	0.837	1.78633	< 0.001		CSF2	0.915	1.88557			MYDGF	-0.32	1.24833
IL10	0.788	1.72668			SOCS1	0.84	1.79005			MAPK14	-0.273	1.20832
IL4	0.773	1.70882			CHIA	0.83	1.77769	< 0.05		TNFSF4	0.253	1.19168
TPSB2	0.77	1.70527			IGHG4	0.823	1.76908			CD40L	-0.242	1.18263
SOCS1	0.732	1.66094			BDKRB2	0.807	1.74957			TRG@	0.242	1.18263
TMED1	0.72	1.64718			IL13RA1	0.768	1.70291			MAF	-0.22	1.16473
ARG1	0.685	1.6077			MUC2	0.733	1.66209			IL4A	-0.213	1.1591
RANTES	0.63	1.54756			CCR3	0.692	1.61552			IGHG4	0.183	1.13524
CSF2	0.618	1.53475			JAK3	0.68	1.60214			IGJ	-0.173	1.1274
ID2	0.588	1.50316			IL10	0.668	1.58887			CD19	-0.162	1.11884
PIGR	0.565	1.47939			MAPK14	0.66	1.58008			TBX21	0.147	1.10726
CD40	0.557	1.47121			STAT4	0.638	1.55617			IL10	-0.12	1.08673
CCR3	0.548	1.46206			CTLA4	0.637	1.55509			CD86	-0.088	1.0629
STAT6	0.547	1.46104			IL13RA1SS	0.62	1.53688			CLCA1	0.063	1.04464
IGHA1	0.513	1.42701			MCP2	0.61	1.52626			CD40	-0.057	1.0403
STAT4	0.49	1.40444			MYDGF	0.597	1.51257	< 0.05		HPRT	-0.05	1.03526
IGJ	0.49	1.40444			TNFSF4	0.568	1.48247			CD3e	-0.05	1.03526
ZNF144	0.477	1.39185			STAT6	0.562	1.47631			ID2	-0.032	1.02243
CD40L	0.47	1.38511			ID2	0.557	1.47121			CCR4	0.025	1.01748
MCP2	0.453	1.36888			CD40	0.53	1.44393			CYSLTR2	0.013	1.00905
TFF2	0.452	1.36794			TNFSF8	0.498	1.41225			TLR4	0	1
CD14	0.447	1.3632			CCR7	0.463	1.37841			IL18R1	-0.003	0.997923
TLR4	0.443	1.35943			MYD88	0.458	1.37364			HDC	-0.017	0.988286
BDKRB2	0.438	1.35472			JUNB	0.447	1.3632			BDKRB2	-0.368	0.774856
CTLA4	0.408	1.32685			TLR4	0.443	1.35943			TNF	-0.02	-0.986233
CCR4	0.377	1.29864			RUNX1	0.443	1.35943			IFNG	0	-1
CXCR2	0.37	1.29235			IL12B	0.437	1.35379			STAT6	0.015	-1.01045
HDC	0.352	1.27633			CARD15	0.437	1.35379			IL5	0.055	-1.03886
IFNG	0.333	1.25963			GATA3	0.435	1.35191			JAK1	0.087	-1.06216
TCRa	0.318	1.2466			TRAF3IP1	0.433	1.35004			IL13RA2	0.105	-1.07549
TNFSF4	0.315	1.24401			TCRa	0.428	1.34537			SOCS1	0.108	-1.07773
MYD88	0.315	1.24401			TGFB1	0.418	1.33607			TCRa	-0.11	-1.07923
IL13RA1	0.313	1.24229			TNFRSF4	0.415	1.3333			LTC4S	-0.123	-1.089
TBX21	0.303	1.23371			TPSB2	0.412	1.33053			CCR3	-0.143	-1.1042
CD19	0.2955	1.22731			CYSLTR1	0.402	1.32134			MYD88	-0.143	-1.1042
CD3e	0.287	1.2201			CD4	0.383	1.30405			FCER1A	0.147	-1.10726
TNF	0.285	1.21841			HDC	0.368	1.29056			STAT4	0.148	-1.10803
CD86	0.27	1.20581			CCR4	0.352	1.27633			CD80	0.15	-1.10957
HPRT	0.265	1.20164			IL4RSS	0.35	1.27456			RPL32	0.155	-1.11342
TNFRSF4	0.228	1.17121			IFNG	0.333	1.25963			IGHG	0.157	-1.11497
CYSLTR1	0.207	1.15429			IGJ	0.317	1.24574			MCP2	-0.157	-1.11497
IL12A	0.198	1.14711			SOCS2	0.317	1.24574			NOS2	-0.165	-1.12117
MAF	0.185	1.13682			MCP1	0.317	1.24574			TNFRSF4	-0.187	-1.13839
CYSLTR2	0.092	1.06585			UBI	0.293	1.22519			IL4	0.188	-1.13918
RPL32	0.075	1.05336			TMED1	0.272	1.20748			CYSLTR1	-0.195	-1.14472
LTC4S	0.065	1.04608			TNF	0.265	1.20164			CTLA4	-0.228	-1.17121
CD4	0.038	1.02669			ICOS	0.263	1.19997			RPL32	-0.267	-1.2033
RUNX1	0.03	1.02101			IL18	0.262	1.19914			SOCS2	0.295	-1.22688
SOCS2	0.022	1.01537			CD3e	0.237	1.17854			CSF2	-0.297	-1.22859
PTGS2	0.013	1.00905			PHFII	0.235	1.17691			ICOS	-0.303	-1.23371
NOS2	-0.003	0.997923			RPL32	0.23	1.17283			BCL6	0.312	-1.24143
MUC2	-0.008	0.99447			CD40L	0.228	1.17121			UBI	-0.313	-1.24229
IL4RSS	-0.015	0.989657			PIGR	0.227	1.1704			MCP1	-0.342	-1.26751
UBI	-0.02	0.986233			HPRT	0.215	1.1607			CD4	-0.345	-1.27015
MCP1	-0.025	0.982821			LTC4S	0.188	1.13918			IL4RSS	-0.365	-1.28788
ICOS	-0.04	0.972655			RANTES	0.185	1.13682			IGHG1	-0.423	-1.34071
IL4A	-0.05	0.965936			CD86	0.182	1.13446			IL18	-0.427	-1.34443
TRAF3IP1	-0.05	0.965936			NOS2	0.162	1.11884			RUNX1	-0.44	-1.3566
TNFSF8	-0.052	0.964598			TBX21	0.157	1.11497			RANTES	-0.445	-1.36131
IL12B	-0.093	-1.06659			CMA1	0.135	1.09809			IL13RA1	0.455	-1.37078
TRG@	-0.125	-1.09051			CD19	0.133	1.09657			SOCS3	0.457	-1.37268
IL13RA1SS	-0.157	-1.11497			CYSLTR2	0.078	1.05555			ZNF144	0.48	-1.39474
IGHM	-0.158	-1.11574			TYK2	0.065	1.04608			TRAF3IP1	-0.483	-1.39765
IL18	-0.165	-1.12117			RPL32	0.037	1.02598			CXCR1	-0.508	-1.42208
CD8a	-0.225	-1.16878			MAF	-0.035	0.976032			IL12B	0.53	-1.44393
RPL32	-0.23	-1.17283			MUC3	-0.043	0.970634			TNFSF8	-0.55	-1.46409
PHFII	-0.382	-1.30315			IGHA1	-0.082	-1.05848			MUC3	-0.58	-1.49485
MUC3	-0.623	-1.54007			IL12A	-0.123	-1.089			CXCR2	-0.6	-1.51572
CCR7	-0.635	-1.55294			IL4A	-0.263	-1.19997			PHFII	-0.617	-1.53368	< 0.05
CARD15	-0.647	-1.56591			CXCR1	-0.288	-1.22095			MUC5AC	-0.698	-1.62225
IL18R1	-0.662	-1.58227			TRG@	-0.367	-1.28967			IL13RA1SS	-0.777	-1.71356
IL5	-0.787	-1.72548			CD8a	-0.555	-1.46917			IL-6	0.798	-1.73869
CXCR1	-0.797	-1.73748			IGHM	-0.615	-1.53156			ARG1	0.97	-1.95884
CMA1	-0.843	-1.79378	< 0.05		IL18R1	-0.658	-1.57789			CARD15	-1.083	-2.11844	< 0.05
TYK2	-0.888	-1.85061			IL5	-0.732	-1.66094			IL13	1.503	-2.83431

## Sheet: JJ PP
Supplemental Table S2. Changes in gene expression by RT-PCR in tissues obtained from pig infected with high and low adult Trichuris suis worm burden
JJPP
	Low vs Control (DCt)	Fold	Significance			High vs Control (DCt)	Fold	Significance			High vs Low (DCt)	Fold	Significance
IGHE	1.808	3.50157			MAF	2.717	6.57504	< 0.005		MAF	1.745	3.35195	< 0.05
FCER1A	1.395	2.62989	< 0.05		JAK1	2.29	4.89056	< 0.0001		IGJ	1.45	2.73208	< 0.01
IL13RA1	1.335	2.52275	< 0.05		IGJ	1.958	3.88523	< 0.005		JAK1	1.312	2.48285	< 0.05
ARG1	1.208	2.31017			CD80	1.935	3.82378	< 0.05		CD86	1.177	2.26106	< 0.01
IGHG	1.128	2.18556			MAPK14	1.85	3.605	< 0.01		IL4A	1.072	2.10235	< 0.05
CHIA	1.085	2.12138	< 0.05		ID2	1.832	3.5603	< 0.01		ID2	1.067	2.09507
SOCS2	1.042	2.05908	< 0.05		BCL6	1.722	3.29893			CD40	1.028	2.0392	< 0.05
ZNF144	0.983	1.97657	< 0.05		CHIA	1.618	3.06949	< 0.005		CD80	1.027	2.03778
JAK1	0.978	1.96973	< 0.05		ZNF144	1.603	3.03774	< 0.01		MAPK14	1	2
MAF	0.972	1.96156			CD86	1.597	3.02514	< 0.005		BCL6	0.958	1.94261
CD80	0.908	1.87644			IL13RA1	1.595	3.02095	< 0.01		IL5	0.957	1.94127
JAK3	0.898	1.86348			STAT6	1.562	2.95263	< 0.01		TMED1	0.9	1.86607	< 0.05
CD19	0.868	1.82513			CD40	1.482	2.79336	< 0.005		SOCS3	0.86	1.81504
HPRT	0.865	1.82134			SOCS2	1.473	2.77599	< 0.05		STAT4	0.812	1.75564	< 0.05
MAPK14	0.85	1.8025			FCER1A	1.418	2.67215	< 0.05		IL10	0.812	1.75564
CD3E	0.813	1.75686	< 0.05		HPRT	1.347	2.54383			STAT6	0.777	1.71356
GATA3	0.79	1.72907			IL4A	1.327	2.5088	< 0.05		JUNB	0.767	1.70173
STAT6	0.785	1.72309			TMED1	1.283	2.43344	< 0.05		IL6	0.71	1.6358
CD40L	0.768	1.70291	< 0.05		STAT4	1.26	2.39496	< 0.005		IL12B	0.692	1.61552
ID2	0.765	1.69937			IGHE	1.2	2.2974			ZNF144	0.62	1.53688
BCL6	0.763	1.69702			SOCS3	1.19	2.28153	< 0.05		CHIA	0.533	1.44693
MYDGF	0.743	1.67365			CD40L	1.175	2.25793	< 0.01		TNF	0.502	1.41618
IL4	0.657	1.5768			JUNB	1.127	2.18404			HPRT	0.482	1.39668
RPL32	0.595	1.51047	< 0.05		IL6	1.118	2.17046			IL12A	0.437	1.35379
PIGR	0.552	1.46612			JAK3	1.07	2.09943			SOCS2	0.432	1.3491
IGHM	0.507	1.42109			CD3E	1.037	2.05196	< 0.05		CD40L	0.407	1.32593
CD40	0.453	1.36888			IGHG	0.98	1.97247			RPL32	0.322	1.25006
STAT4	0.448	1.36415			ARG1	0.942	1.92119			TPSB2	0.29	1.22264
CD86	0.42	1.33793			RPL32	0.917	1.88818	< 0.005		IL13RA1	0.26	1.19748
TGFB1	0.418	1.33607			TNF	0.815	1.7593			IL13RA2	0.223	1.16716
IL6	0.408	1.32685			CD19	0.808	1.75078			CD3E	0.223	1.16716
TMED1	0.383	1.30405			MYDGF	0.768	1.70291			IL13	0.18	1.13288
JUNB	0.36	1.28343			GATA3	0.748	1.67946			JAK3	0.172	1.12662
SOCS3	0.33	1.25701			IL12B	0.708	1.63354			TGFB1	0.155	1.11342
IGHA1	0.32	1.24833			IL10	0.63	1.54756			IFNG	0.118	1.08523
TNF	0.313	1.24229			IL12A	0.575	1.48968			MYDGF	0.025	1.01748
SOCS1	0.285	1.21841			TGFB1	0.573	1.48761			FCER1A	0.023	1.01607
IL13RA2	0.26	1.19748			PIGR	0.528	1.44193			IL23	0.002	1.00139
IL4A	0.255	1.19334			TPSB2	0.503	1.41716			CD19	-0.06	0.959264
TPSB2	0.213	1.1591			IL13RA2	0.483	1.39765			PIGR	-0.023	-1.01607
IFNG	0.175	1.12896			IL5	0.407	1.32593			GATA3	-0.042	-1.02954
IL12A	0.138	1.10038			IL4	0.322	1.25006			IGHG	-0.148	-1.10803
IGJ	0.113	1.08147			IFNG	0.293	1.22519			IGHA1	-0.183	-1.13524
IL23	0.027	1.01889			IGHM	0.272	1.20748			IGHM	-0.235	-1.17691
IL12B	0.017	1.01185			IGHA1	0.137	1.09962			ARG1	-0.267	-1.2033
IL10	-0.182	-1.13446			IL23	0.028	1.0196			IL4	-0.335	-1.26138
IL5	-0.55	-1.46409			SOCS1	-0.478	-1.39281			IGHE	-0.608	-1.52414
IL13	-0.895	-1.85961			IL13	-0.715	-1.64148			SOCS1	-0.763	-1.69702

## Sheet: TB LN
Supplemental Table S2. Changes in gene expression by RT-PCR in tissues obtained from pig infected with high and low adult Trichuris suis worm burden
TB LN	RPL32 Adjusted					RPL32 Adjusted					RPL32 Adjusted
	Low vs Control (DDCT)	Fold	Significance			High vs Control (DDCT)	Fold	Significance			High vs Low (DDCT)	Fold	Significance
IGHG	1.988	3.96687	< 0.05		IGJ	1.296	2.45547			ARG1	1.228	2.34242
IGHA1	1.781	3.43664			MAF	1.035	2.04911	< 0.05		IL-6	0.448	1.36415
PIGR	1.113	2.16295			IGHG	0.963	1.94936			MAF	0.345	1.27015
IGJ	1.101	2.14503			TMED1	0.916	1.88688			TMED1	0.293	1.22519
ZNF144	1.019	2.02651			IGHA1	0.852	1.805			STAT4	0.268	1.20414
TGFB1	0.939	1.9172			ZNF144	0.646	1.56482			IL13RA2	0.207	1.15429
BCL6	0.923	1.89605			BCL6	0.644	1.56266			HPRT	0.203	1.15109
GATA3	0.729	1.65749			STAT6	0.633	1.55079			IGJ	0.195	1.14472
CHIA	0.712	1.63807			CD19	0.633	1.55079			MAPK14	0.188	1.13918
MAF	0.69	1.61328			MYDGF	0.633	1.55079			IL10	0.183	1.13524
JAK1	0.654	1.57352	< 0.05		CHIA	0.587	1.50212			STAT6	0.097	1.06955
TMED1	0.622	1.53901			JAK1	0.546	1.46003			CD40	0.067	1.04754
CD19	0.58	1.49485			GATA3	0.533	1.44693			IL5	0.063	1.04464
MYDGF	0.58	1.49485			SOCS3	0.476	1.39088			CD19	0.053	1.03742
SOCS3	0.572	1.48658			IL10	0.463	1.37841			MYDGF	0.053	1.03742
SOCS1	0.543	1.457			CD80	0.428	1.34537			ID2	0.052	1.0367
STAT6	0.537	1.45095			TNF	0.327	1.2544			CD80	0.03	1.02101
JAK3	0.537	1.45095			JAK3	0.317	1.24574			CD86	0.018	1.01255
CD80	0.398	1.31768			TGFB1	0.311	1.24057			TNF	0.017	1.01185
TNF	0.311	1.24057			MAPK14	0.257	1.19499			CD3e	-0.42	0.747425
IL10	0.279	1.21335			ARG1	0.246	1.18591			IL4	-0.46	0.726986
IL13RA1	0.24	1.18099			IL13RA1	0.123	1.089			IGHG	-1.025	0.49141
SOCS2	0.183	1.13524			IL5	0.036	1.02527			JUNB	-0.053	-1.03742
CD40L	0.172	1.12662			JUNB	0.026	1.01819			IL23	-0.06	-1.04247
IFNG	0.097	1.06955			SOCS1	0	1			SOCS3	-0.097	-1.06955
FCER1A	0.093	1.06659			IL12A	-0.738	0.59957			JAK1	-0.108	-1.07773
JUNB	0.079	1.05629			FCER1A	-0.085	-1.06069			IL13RA1	-0.117	-1.08448
MAPK14	0.069	1.04899			IFNG	-0.087	-1.06216			IL13	-0.123	-1.089
CD3e	0.026	1.01819			STAT4	-0.093	-1.06659			CHIA	-0.125	-1.09051
IL13RA2	-0.88	0.543367			IL-6	-0.156	-1.11419			IGHM	-0.138	-1.10038
IL5	-0.028	-1.0196			CD86	-0.248	-1.18756			FCER1A	-0.178	-1.13131
CD86	-0.267	-1.2033			PIGR	-0.273	-1.20832			IFNG	-0.183	-1.13524
IGHM	-0.272	-1.20748			HPRT	-0.285	-1.21841			GATA3	-0.197	-1.14631
STAT4	-0.362	-1.28521			CD3e	-0.394	-1.31403			JAK3	-0.22	-1.16473
IL12A	-0.391	-1.3113			ID2	-0.399	-1.31859			BCL6	-0.278	-1.21251
IL13	-0.426	-1.3435			IGHM	-0.41	-1.32869			IL12A	-0.347	-1.27191
IGHE	-0.443	-1.35943			CD40	-0.425	-1.34257			ZNF144	-0.373	-1.29504
ID2	-0.451	-1.36699			CD40L	-0.493	-1.40737			SOCS1	-0.543	-1.457
IL23	-0.464	-1.37936			IL23	-0.524	-1.43794			TGFB1	-0.628	-1.54542
HPRT	-0.488	-1.4025			IL13	-0.549	-1.46307			CD40L	-0.665	-1.58557
CD40	-0.492	-1.40639			IL13RA2	-0.673	-1.59438			TPSB2	-0.725	-1.6529
IL12B	-0.554	-1.46815			TPSB2	-1.433	-2.70008			IGHA1	-0.928	-1.90264
IL-6	-0.604	-1.51992			IL12B	-1.516	-2.85997	< 0.05		IL12B	-0.962	-1.94801	< 0.05
TPSB2	-0.708	-1.63354			SOCS2	-1.545	-2.91804			IGHE	-1.303	-2.46741
ARG1	-0.983	-1.97657			IL4	-1.696	-3.24001	< 0.01		PIGR	-1.387	-2.61534
IL4	-1.236	-2.35545	< 0.05		IGHE	-1.747	-3.3566			SOCS2	-1.728	-3.31268

## Sheet: IC PP
Supplemental Table S2. Changes in gene expression by RT-PCR in tissues obtained from pig infected with high and low adult Trichuris suis worm burden
ICPP
	RPL32 Adjusted					RPL32 Adjusted					RPL32 Adjusted
	Low vs Control (DDCT)	Fold	Significance			High vs Control (DDCT)	Fold	Significance			High vs Low (DDCT)	Fold	Significance
IGHE	2.094	4.2693			IGHE	2.216	4.64603			CHIA	0.908	1.87644	< 0.05
MAF	1.628	3.09084	< 0.05		MAF	1.543	2.914	< 0.05		IGHA1	0.88	1.84038
IGHA1	1.42	2.67586			SOCS3	1.319	2.49493	< 0.01		TPSB2	0.718	1.6449
SOCS3	1.359	2.56507	< 0.01		JAK1	1.123	2.17799			ID2	0.617	1.53368
JAK1	1.235	2.35381			PIGR	0.775	1.71119			SOCS2	0.493	1.40737
PIGR	1.225	2.33755			IL12A	0.732	1.66094	< 0.05		PIGR	0.45	1.36604
ID2	1.083	2.11844			IL13	0.727	1.65519			MYDGF	0.43	1.34723
JUNB	0.981	1.97383			SOCS1	0.707	1.63241	< 0.05		FCER1A	0.423	1.34071
MYDGF	0.932	1.90792	< 0.05		JUNB	0.693	1.61664			IGJ	0.422	1.33978
CHIA	0.914	1.88426	< 0.05		BCL6	0.612	1.52838			MAPK14	0.303	1.23371
SOCS1	0.885	1.84676	< 0.005		JAK3	0.595	1.51047			TNF	0.3	1.23114
BCL6	0.732	1.66094			TGFB1	0.575	1.48968			JUNB	0.288	1.22095
TGFB1	0.69	1.61328			IL4	0.558	1.47223			GATA3	0.278	1.21251
GATA3	0.682	1.60436			IGHA1	0.54	1.45397			STAT4	0.258	1.19582
JAK3	0.637	1.55509			MYDGF	0.502	1.41618			ZNF144	0.233	1.17528
IGJ	0.592	1.50733			IL13RA2	0.476	1.39088			IGHM	0.205	1.15269
IFNG	0.561	1.47529			IFNG	0.467	1.38223			IL13RA1	0.195	1.14472
FCER1A	0.544	1.45801			ID2	0.466	1.38127			SOCS1	0.178	1.13131
IL4	0.531	1.44493			IL10	0.433	1.35004			IL4A	0.142	1.10343
SOCS2	0.442	1.35849			GATA3	0.403	1.32225			BCL6	0.12	1.08673
IL12A	0.418	1.33607			HPRT	0.334	1.2605			TGFB1	0.115	1.08298
IL13RA1	0.417	1.33515			IL12B	0.333	1.25963			JAK1	0.112	1.08073
TNF	0.408	1.32685			CD19	0.274	1.20916			CD19	0.11	1.07923
CD19	0.384	1.30495			IL13RA1	0.222	1.16635			CD40L	0.098	1.07029
IL13RA2	0.264	1.2008			IGJ	0.17	1.12506			IFNG	0.093	1.06659
MAPK14	0.243	1.18345			IL-6	0.165	1.12117			MAF	0.085	1.06069
IL4A	0.218	1.16312			FCER1A	0.121	1.08749			CD80	0.07	1.04972
IL10	0.216	1.16151			TMED1	0.11	1.07923			IGHG	0.067	1.04754
STAT4	0.105	1.07549			TNF	0.108	1.07773			CD3E	0.063	1.04464
TMED1	0.087	1.06216			IL4A	0.077	1.05482			JAK3	0.042	1.02954
IGHG	0.07	1.04972			CHIA	0.006	1.00417			SOCS3	0.04	1.02811
ZNF144	0.041	1.02883			IGHG	0.003	1.00208			TMED1	-0.023	-1.01607
IL-6	0.027	1.01889			SOCS2	-0.052	-1.0367			IL4	-0.027	-1.01889
IGHM	-0.075	-1.05336			MAPK14	-0.06	-1.04247			IGHE	-0.122	-1.08824
TPSB2	-0.102	-1.07326			STAT4	-0.153	-1.11188			CD40	-0.205	-1.15269
IL13	-0.241	-1.18181			STAT6	-0.181	-1.13367			IL13RA2	-0.212	-1.15829
CD80	-0.303	-1.23371			ZNF144	-0.193	-1.14314			IL10	-0.217	-1.16231
IL12B	-0.332	-1.25876			IGHM	-0.28	-1.21419			CD86	-0.292	-1.22434
CD3E	-0.456	-1.37173			CD80	-0.373	-1.29504			IL12A	-0.313	-1.24229
HPRT	-0.589	-1.5042			IL5	-0.396	-1.31585			STAT6	-0.518	-1.43197
CD40L	-0.61	-1.52626			CD86	-0.48	-1.39474	< 0.05		IL5	-0.605	-1.52098
STAT6	-0.699	-1.62338			CD3E	-0.519	-1.43296			IL12B	-0.665	-1.58557
CD86	-0.77	-1.70527	< 0.01		ARG1	-0.572	-1.48658			IL-6	-0.138	-1.6
CD40	-0.972	-1.96156			CD40L	-0.708	-1.63354			HPRT	-0.932	-1.90792
IL5	-1.001	-2.00139			CD40	-0.767	-1.70173			IL13	-0.968	-1.95613
ARG1	-1.931	-3.81319			TPSB2	-0.82	-1.76541			ARG1	-1.358	-2.5633

## Sheet: IL
Supplemental Table S2. Changes in gene expression by RT-PCR in tissues obtained from pig infected with high and low adult Trichuris suis worm burden
IL
	Low vs Control (DCT)	Fold	Significance			High vs Control (DCT)	Fold	Significance			High vs Low (DCT)	Fold	Significance
CD19	5.112	34.5832			BCL6	1.957	3.88254			CD19	3.5	11.3137
BCL6	3.443	10.8754			MAPK14	1.688	3.2221	< 0.05		IL12A	1.7412	3.34313
IL-6	2.385	5.22344			CD19	1.612	3.05675			BCL6	1.487	2.80305
IGHE	2.167	4.49089			STAT6	1.423	2.68143			TNF	1.253	2.38337
TNF	2.028	4.07839			IL4A	1.418	2.67215			IL6	1.117	2.16895
CD80	1.835	3.56771			CD80	1.4	2.63902			IGHE	1	2
TGFB1	1.6	3.03143			TGFB1	1.285	2.43682			TPSB2	0.848	1.8
JAK3	1.552	2.93223			IL6	1.268	2.40827			IL10	0.83	1.77769
ZNF144	1.53	2.88786			JAK3	1.192	2.28469			IGHG	0.823	1.76908
CD40	1.44	2.71321			SOCS3	1.178	2.26263			IGHM	0.807	1.74957
IL4A	1.345	2.5403			IGHE	1.167	2.24544			IL4	0.763	1.69702
STAT4	1.342	2.53503			STAT4	1.145	2.21146			CD40L	0.517	1.43098
STAT6	1.245	2.37019			ZNF144	1.12	2.17347			CD80	0.435	1.35191
MAPK14	1.207	2.30857			MAF	1.105	2.15099			CD40	0.428	1.34537
JUNB	1.203	2.30218			JUNB	1.068	2.09652			ZNF144	0.41	1.32869
IL10	1.177	2.26106			IL13RA2	1.048	2.06766			IL5	0.398	1.31768
SOCS3	1.16	2.23457			CD40	1.012	2.0167			IL12B	0.37	1.29235
IL13RA2	1.113	2.16295			TNF	0.775	1.71119			JAK3	0.36	1.28343
IL12A	1.033	2.04627			TMED1	0.767	1.70173			TGFB1	0.315	1.24401
CD86	0.765	1.69937			JAK1	0.688	1.61105			IL13	0.29	1.22264
MAF	0.727	1.65519			IL12A	0.678	1.59992			FCER1A	0.27	1.20581
GATA3	0.7	1.6245			CD86	0.617	1.53368			GATA3	0.262	1.19914
CD40L	0.692	1.61552			SOCS2	0.543	1.457			RPL32	0.242	1.18263
IL12B	0.627	1.54435			PIGR	0.488	1.4025			HPRT	0.228	1.17121
IGHG	0.583	1.49796			ID2	0.48	1.39474			STAT4	0.197	1.14631
TMED1	0.543	1.457			SOCS1	0.467	1.38223			CD86	0.148	1.10803
SOCS1	0.54	1.45397			GATA3	0.438	1.35472			JUNB	0.135	1.09809
IL4	0.522	1.43594			ARG1	0.395	1.31494			IGJ	0.08	1.05702
TPSB2	0.487	1.40153			MYDGF	0.348	1.27279			SOCS1	0.073	1.0519
RPL32	0.46	1.37554			CHIA	0.348	1.27279			IL13RA2	0.065	1.04608
HPRT	0.458	1.37364			IL10	0.347	1.27191			CD3e	0.01	1.00696
JAK1	0.427	1.34443			IL12B	0.257	1.19499			IFNG	-0.005	-1.00347
MYDGF	0.317	1.24574			HPRT	0.23	1.17283			SOCS3	-0.018	-1.01255
CHIA	0.243	1.18345			RPL32	0.218	1.16312			MYDGF	-0.032	-1.02243
SOCS2	0.222	1.16635			CD40L	0.175	1.12896			IL4A	-0.093	-1.06659
IGHM	0.203	1.15109			IL13RA1	0.153	1.11188			CHIA	-0.105	-1.07549
ID2	0.083	1.05922			CD3e	0.008	1.00556			STAT6	-0.178	-1.13131
CD3e	0.018	1.01255			IGHG	-0.24	-1.18099			TMED1	-0.223	-1.16716
IL13RA1	-0.3	-1.23114			IL4	-0.242	-1.18263			JAK1	-0.262	-1.19914
FCER1A	-0.343	-1.26839			TPSB2	-0.362	-1.28521			IGHA1	-0.268	-1.20414
IGJ	-0.527	-1.44093			IGHA1	-0.517	-1.43098			SOCS2	-0.322	-1.25006
IL13	-0.533	-1.44693			IFNG	-0.555	-1.46917			MAF	-0.378	-1.29954
IFNG	-0.56	-1.47427			IGHM	-0.603	-1.51887			ID2	-0.397	-1.31677
ARG1	-0.57	-1.48452			IGJ	-0.607	-1.52309			IL13RA1	-0.453	-1.36888
IGHA1	-0.785	-1.72309			FCER1A	-0.613	-1.52944			MAPK14	-0.482	-1.39668
IL5	-0.798	-1.73869	< 0.05		IL13	-0.823	-1.76908			PIGR	-0.882	-1.84293
PIGR	-1.37	-2.58471			IL5	-1.197	-2.29262	< 0.01		ARG1	-0.965	-1.95206

## Sheet: LGC
Supplemental Table S2. Changes in gene expression by RT-PCR in tissues obtained from pig infected with high and low adult Trichuris suis worm burden
LGC
	Low vs Control (DCT)	Fold	Significance			High vs Control (DCT)	Fold	Significance			High vs Low (DCT)	Fold	Significance
IGHE	3.418	10.6886			IGHE	2.195	4.5789			TGFB1	1.645	3.12748
IL13	2.577	5.96698			ARG1	1.503	2.83431			IGHE	1.223	2.33432
TGFB1	1.677	3.19762			MAF	0.867	1.82387			IL4	0.93	1.90528
IL4	1.457	2.74537	< 0.05		IL13RA2	0.784	1.7219			IL6	0.752	1.68413	< 0.05
STAT6	1.075	2.10672	< 0.05		CHIA	0.766	1.70055	< 0.05		IFNG	0.625	1.54221
TPSB2	1.074	2.10526			STAT6	0.75	1.68179	< 0.05		ARG1	0.612	1.52838
IL13RA2	1.043	2.06051			IGHG	0.668	1.58887			SOCS1	0.542	1.45599
IGHG	0.933	1.90924			TPSB2	0.564	1.47836			TPSB2	0.51	1.42405
ARG1	0.892	1.85575			FCER1A	0.54	1.45397			IL12A	0.433	1.35004
CHIA	0.673	1.59438	< 0.05		ZNF144	0.536	1.44995			GATA3	0.375	1.29684
FCER1A	0.605	1.52098			IL4	0.528	1.44193			IL12B	0.36	1.28343
IGHM	0.496	1.4103			IL6	0.513	1.42701			CD40L	0.358	1.28165	< 0.05
MAF	0.482	1.39668			HPRT	0.495	1.40932			IGHM	0.338	1.264
GATA3	0.443	1.35943			ID2	0.475	1.38992			IL5	0.327	1.2544
IL12A	0.441	1.35754			SOCS2	0.474	1.38896			STAT6	0.325	1.25266
CD40L	0.402	1.32134	< 0.05		CD80	0.286	1.21926			IGHG	0.265	1.20164
ZNF144	0.401	1.32042			TMED1	0.282	1.21588			IL10	0.26	1.19748
ID2	0.39	1.31039			STAT4	0.275	1.20999			IL13RA2	0.258	1.19582
HPRT	0.348	1.27279			JAK1	0.222	1.16635			CD3e	0.22	1.16473
JAK3	0.116	1.08373			CD40	0.178	1.13131			RPL32	0.163	1.11961
SOCS2	0.107	1.07699			IGHM	0.157	1.11497			ZNF144	0.135	1.09809
IGHA1	0.088	1.0629			PIGR	0.141	1.10267			JAK3	0.087	1.06216
JAK1	0.002	1.00139			BCL6	0.09	1.06437			FCER1A	0.065	1.04608
MYDGF	-0.003	-1.00208			GATA3	0.068	1.04826			IGHA1	0.06	1.04247
CD3e	-0.003	-1.00208			RPL32	0.058	1.04102			JUNB	0.035	1.02456
IL12B	-0.011	-1.00765			CD40L	0.044	1.03097			SOCS3	0.02	1.01396
IFNG	-0.021	-1.01466			IGJ	0.038	1.02669			IL13	0	1
STAT4	-0.082	-1.05848			TGFB1	0.032	1.02243			MYDGF	-0.027	0.981459
SOCS3	-0.084	-1.05995			JAK3	0.029	1.0203			ID2	-0.085	-1.06069
CD40	-0.089	-1.06363			IGHA1	0.028	1.0196			TNF	-0.09	-1.06437
BCL6	-0.09	-1.06437			MYDGF	0.023	1.01607			CHIA	-0.093	-1.06659
PIGR	-0.091	-1.06511			IL12A	0.008	1.00556			HPRT	-0.147	-1.10726
RPL32	-0.105	-1.07549			IL13	0	1			BCL6	-0.18	-1.13288
IL10	-0.106	-1.07624			JUNB	-0.248	0.842063			JAK1	-0.22	-1.16473
IGJ	-0.197	-1.14631			IL13RA1	-0.013	-1.00905			IL13RA1	-0.225	-1.16878
CD80	-0.209	-1.15589			CD19	-0.016	-1.01115			PIGR	-0.232	-1.17446
JUNB	-0.213	-1.1591			MAPK14	-0.031	-1.02172			IGJ	-0.235	-1.17691
IL5	-0.215	-1.1607			SOCS3	-0.064	-1.04536			CD40	-0.267	-1.2033
IL13RA1	-0.238	-1.17936			TNF	-0.184	-1.13603			CD86	-0.313	-1.24229
IL-6	-0.238	-1.17936			CD3e	-0.222	-1.16635			STAT4	-0.357	-1.28076
TNF	-0.274	-1.20916			CD86	-0.245	-1.18509			SOCS2	-0.367	-1.28967
TMED1	-0.294	-1.22603			IL10	-0.366	-1.28877			MAF	-0.385	-1.30586
CD19	-0.404	-1.32317			IL12B	-0.371	-1.29325			CD19	-0.388	-1.30858
CD86	-0.558	-1.47223			SOCS1	-0.383	-1.30405			IL4A	-0.392	-1.31221
MAPK14	-0.618	-1.53475	< 0.05		IL5	-0.542	-1.45599			CD80	-0.495	-1.40932
SOCS1	-0.925	-1.89868	< 0.05		IL4A	-0.599	-1.51467			TMED1	-0.577	-1.49174
IL4A	-0.991	-1.98756			IFNG	-0.646	-1.56482			MAPK14	-0.587	-1.50212	< 0.05

## Sheet: MLN
Supplemental Table S2. Changes in gene expression by RT-PCR in tissues obtained from pig infected with high and low adult Trichuris suis worm burden
MLN
	Low vs Control (DCT)	Fold	Significance			High vs Control (DCT)	Fold	Significance			High vs Low (DCT)	Fold	Significance
IGHE	1.322	2.50012			IGHE	1.665	3.17114			IFNG	0.772	1.70764
IGHA1	1.187	2.27679			MAF	1.653	3.14487	< 0.05		IL4A	0.682	1.60436
IL4A	1.185	2.27363			IGJ	1.515	2.85799			IL12A	0.567	1.48144
MAF	1.033	2.04627			IGHA1	1.117	2.16895			JUNB	0.313	1.24229
IGHG	0.802	1.74352			FCER1A	1.012	2.0167			IL4	0.307	1.23713
ID2	0.778	1.71475			IGHG	1.007	2.00973			IL5	0.307	1.23713
IL12B	0.755	1.68763	< 0.05		IGHM	0.89	1.85318	< 0.01		CD3E	0.283	1.21672
IGJ	0.73	1.65864			CD80	0.877	1.83655	< 0.05		TMED1	0.137	1.09962
IL4	0.648	1.56699			JAK1	0.825	1.77154	< 0.05		GATA3	0.105	1.07549
CD40L	0.648	1.56699			ID2	0.825	1.77154			IL23	0.08	1.05702
CD80	0.538	1.45196			ZNF144	0.768	1.70291			IGHA1	0.07	1.04972
FCER1A	0.355	1.27899			IL12B	0.765	1.69937	< 0.01		TPSB2	0.002	1.00139
CD3E	0.353	1.27721			CD40L	0.727	1.65519	< 0.05		IL12B	-0.01	-1.00696
ZNF144	0.283	1.21672			CD19	0.595	1.51047			SOCS3	-0.047	-1.03311
JUNB	0.262	1.19914			STAT6	0.593	1.50838			ID2	-0.047	-1.03311
SOCS3	0.25	1.18921			TNF	0.568	1.48247			CHIA	-0.052	-1.0367
JAK1	0.23	1.17283			BCL6	0.51	1.42405			CD40L	-0.078	-1.05555
JAK3	0.208	1.15509			CD86	0.508	1.42208			JAK3	-0.102	-1.07326
TNF	0.183	1.13524			IL4A	0.503	1.41716			SOCS1	-0.165	-1.12117
IL12A	0.173	1.1274			CD40	0.442	1.35849			IL10	-0.2	-1.1487
IL10	0.152	1.11111			IL10	0.352	1.27633			IGHG	-0.205	-1.15269
CD86	0.122	1.08824			IL4	0.342	1.26751			RPL32	-0.213	-1.1591
CD40	0.115	1.08298			IL13RA1	0.31	1.23971			TGFB1	-0.25	-1.18921
CD19	0.095	1.06807			JAK3	0.31	1.23971			IL13RA1	-0.29	-1.22264
IFNG	0.087	1.06216			SOCS3	0.297	1.22859			MYDGF	-0.298	-1.22944
BCL6	0.047	1.03311			PIGR	0.265	1.20164			STAT4	-0.308	-1.23799
TPSB2	0.025	1.01748			SOCS2	0.197	1.14631			CD40	-0.327	-1.2544
IGHM	0.023	1.01607			TGFB1	0.148	1.10803			CD80	-0.338	-1.264
IL13RA1	0.02	1.01396			HPRT	0.098	1.07029			IGHE	-0.343	-1.26839
GATA3	-0.038	0.974004			CD3E	0.07	1.04972			TNF	-0.385	-1.30586
IL23	-0.052	0.964598			RPL32	0.063	1.04464			CD86	-0.387	-1.30767
IL5	-0.265	0.832199			TPSB2	0.023	1.01607			SOCS2	-0.445	-1.36131
TGFB1	-0.102	-1.07326			MAPK14	0.272	-0.828171			BCL6	-0.463	-1.37841
TMED1	-0.112	-1.08073			JUNB	-0.052	-1.0367			ZNF144	-0.485	-1.39959
RPL32	-0.15	-1.10957			IL13	-0.063	-1.04464			CD19	-0.5	-1.41421
STAT6	-0.177	-1.13053			MYDGF	-0.065	-1.04608			IL13RA2	-0.527	-1.44093
SOCS2	-0.248	-1.18756			SOCS1	-0.092	-1.06585			IL6	-0.545	-1.45902
SOCS1	-0.257	-1.19499			STAT4	-0.1	-1.07177			JAK1	-0.595	-1.51047	< 0.05
CHIA	-0.348	-1.27279			IL6	-0.118	-1.08523			MAF	-0.62	-1.53688
MYDGF	-0.363	-1.2861			IL23	-0.132	-1.09581			FCER1A	-0.657	-1.5768
MAPK14	-0.405	-1.32409			GATA3	-0.143	-1.1042			HPRT	-0.67	-1.59107
STAT4	-0.408	-1.32685			TMED1	-0.248	-1.18756			MAPK14	-0.677	-1.59881
PIGR	-0.525	-1.43893			CHIA	-0.297	-1.22859			STAT6	-0.77	-1.70527
HPRT	-0.572	-1.48658			IL12A	-0.393	-1.31312			IL13	-0.777	-1.71356
IL6	-0.663	-1.58337			ARG1	-0.458	-1.37364			PIGR	-0.79	-1.72907
IL13	-0.84	-1.79005			IL5	-0.572	-1.48658			IGJ	-0.795	-1.73508
IL13RA2	-2.063	-4.17854	< 0.01		IFNG	-0.685	-1.6077			IGHM	-0.867	-1.82387	< 0.05
ARG1	-2.805	-6.98858	< 0.05		IL13RA2	-1.537	-2.9019	< 0.05		ARG1	-2.347	-5.08765
